# Supplementary material for: Photothermal Evaluation of Aqueous Magnetite Nanodispersions: Accuracy, Precision, and Limitations
Source: Molecules. 2025 Oct 14;30(20):4084. doi: 10.3390/molecules30204084 (PMC12565839; doi:10.3390/molecules30204084)
Supplement: Supplementary file 1 [file molecules-30-04084-s001.zip]

Archive with 1 entries (1 files):
- molecules-3855359-supplementary.pdf
